# Supplementary material for: miRNA-Mediated Relationships between Cis-SNP Genotypes and Transcript Intensities in Lymphocyte Cell Lines
Source: PLoS One. 2012 Feb 14;7(2):e31429. doi: 10.1371/journal.pone.0031429 (PMC3279374; doi:10.1371/journal.pone.0031429)
Supplement: Table S1 — The disease involvement annotation to the miRNAs in the predicted SNP-involved, miRNA-mediated post-transcriptional regulation modules listed in Tables 1–2 and Additional files 2–3. (XLS) [file pone.0031429.s001.xls]

## Sheet: AdditonalFile3
miRNAs contained in disease databases*[1-2]	Cancer-related *[1-2]	Gene-level_SNP-MPRM	Exon-level_SNP-MPRM
hsa-let-7a	+	+
hsa-let-7b	+	+
hsa-let-7c	+	+
hsa-let-7d	+	+
hsa-let-7e	+	+
hsa-let-7f	+	+
hsa-let-7g	+	+
hsa-let-7i	+	+
hsa-miR-1		+
hsa-miR-100			+
hsa-miR-101	+	+	+
hsa-miR-106a	+		+
hsa-miR-106b	+		+
hsa-miR-10a			+
hsa-miR-138			+
hsa-miR-141	+		+
hsa-miR-142-5p			+
hsa-miR-143	+		+
hsa-miR-145	+		+
hsa-miR-148a		+
hsa-miR-148b		+
hsa-miR-152		+
hsa-miR-155	+		+
hsa-miR-15a	+	+
hsa-miR-15b		+
hsa-miR-16		+
hsa-miR-183			+
hsa-miR-186			+
hsa-miR-190			+
hsa-miR-191	+		+
hsa-miR-193b			+
hsa-miR-195	+	+
hsa-miR-196b			+
hsa-miR-200a	+		+
hsa-miR-204			+
hsa-miR-20a	+		+
hsa-miR-20b	+		+
hsa-miR-21	+	+
hsa-miR-214	+		+
hsa-miR-22			+
hsa-miR-221	+		+
hsa-miR-222	+		+
hsa-miR-223	+		+
hsa-miR-23a			+
hsa-miR-23b			+
hsa-miR-24	+		+
hsa-miR-26a	+		+
hsa-miR-26b	+		+
hsa-miR-31			+
hsa-miR-324-3p			+
hsa-miR-324-5p			+
hsa-miR-326		+	+
hsa-miR-328			+
hsa-miR-335			+
hsa-miR-34b	+		+
hsa-miR-365		+	+
hsa-miR-377			+
hsa-miR-378			+
hsa-miR-381			+
hsa-miR-424		+
hsa-miR-432			+
hsa-miR-451	+	+
hsa-miR-485-5p			+
hsa-miR-495			+
hsa-miR-497		+
hsa-miR-500			+
hsa-miR-512-5p		+
hsa-miR-519a			+
hsa-miR-542-3p		+	+
hsa-miR-550			+
hsa-miR-563			+
hsa-miR-642			+
hsa-miR-657			+
hsa-miR-659			+
hsa-miR-7		+
hsa-miR-9		+	+
hsa-miR-93	+		+
hsa-miR-99a			+
hsa-miR-18a	+	+	+
hsa-miR-18b	+	+	+
*[1] Jiang Q., Wang Y., Hao Y., Juan L., Teng M., Zhang X., Li M., Wang G., Liu Y. miR2Disease: a manually curated database for microRNA deregulation in human disease. Nucleic Acids Res, 2009, 37:D98-104. [2] Wang D, Qiu C, Zhang H, Wang J, Cui Q, Yin Y. Human microRNA oncogenes and tumor suppressors show significantly different biological patterns: from functions to targets.PLoS One. 2010, 5(9):…
