# Supplementary material for: miRNA-Mediated Relationships between Cis-SNP Genotypes and Transcript Intensities in Lymphocyte Cell Lines
Source: PLoS One. 2012 Feb 14;7(2):e31429. doi: 10.1371/journal.pone.0031429 (PMC3279374; doi:10.1371/journal.pone.0031429)
Supplement: Table S2 — The identity and association of miRNA target site SNPs with documented cis SNP markers in the CEU population. (XLS) [file pone.0031429.s002.xls]

## Sheet: table1_ceu
Gene	Probeset	SNP1	SNP2	LD (r-square)	LD.p.value	Mutation	TSE	TSE-adj.p	miRNA
AMOT	4018462	rs488859	rs2286064	0.0902319	0.000175553	DS	-0.19938	0.0407136	hsa-miR-26a, hsa-miR-26b
ATPIF1	2327381	rs547100	rs9508	0.643822	0	CR	-0.0512055	0.000391956	hsa-miR-100, hsa-miR-99a
BCAT1	3447696	rs10842420	rs2200509	0.215668	1.60746e-08	CR	-0.110367	0.00323276	hsa-miR-563, hsa-miR-659
BTN3A2	2899310	rs9358938	rs2073531	1	0	DS	-1.42691	5.93484e-11	hsa-miR-326, hsa-miR-9
C13orf18	3512990	rs4942514	rs259727	1	0	DS	-0.0786569	0.00901512	hsa-miR-603
C2CD2	3933333	rs2839403	rs3169	0.347826	1.75526e-13	CR	-0.063428	0.0141968	hsa-miR-421
C3orf19	2612007	rs9830735	rs11709673	1	0	CR	-0.333696	6.91611e-07	hsa-miR-657
CARKD	3501450	rs330563	rs11551105	0.42736	7.77156e-16	CR	-0.520869	2.09564e-10	hsa-miR-138
CARKD	3501450	rs330563	rs330564	1	0	CR	-0.393159	8.79794e-10	hsa-miR-335
CCT2	3421668	rs4761246	rs7200	1	0	DS	-0.098104	1.70849e-10	hsa-miR-425
CCT5	2801555	rs2578645	rs699113	1	0	DS	-0.09186	5.72296e-05	hsa-miR-143
CHMP6	3737668	rs1128705	rs1128687	0.975224	0	CR	-0.246163	7.27138e-07	hsa-miR-564
CHRAC1	3118459	rs10216653	rs10216653	1	0	DS	-0.131358	1.16369e-05	hsa-miR-328
CYTH1	3772526	rs6728	rs6728	1	0	DS	-0.164982	3.15704e-08	hsa-miR-10a
DDTL	3939619	rs575959	rs1006771	0.84	0	CR	-0.106268	1.65231e-08	hsa-miR-221, hsa-miR-222
DNAJC10	2518643	rs288336	rs288283	0.94122	0	CR	-0.143595	0.000251169	hsa-miR-545
DOCK11	3988474	rs17326758	rs2379118	0.716819	0	CR	-0.760195	8.79794e-10	hsa-miR-33b
FIG4	2921003	rs7771000	rs1127775	1	0	DS	-0.161384	5.09587e-05	hsa-miR-542-3p
GBAS	3003179	rs4255090	rs4689	0.135311	5.75727e-06	DS	-0.187086	0.00914277	hsa-miR-24
GOSR2	3724368	rs197922	rs758391	0.635945	0	CR	-0.171871	0.00461606	hsa-miR-23a, hsa-miR-23b
GTPBP5	3892544	rs2184161	rs1054885	0.392441	3.44169e-15	CR	-0.123421	0.00753277	hsa-miR-23a, hsa-miR-23b, hsa-miR-377
GTPBP5	3892530	rs6061458	rs2151511	0.36986	4.45199e-14	DS	-0.0877566	0.0147646	hsa-miR-769-5p
GTPBP5	3892544	rs2184161	rs2184161	1	0	CR	-0.208942	8.71268e-08	hsa-miR-324-5p
HEATR1	2462521	rs2794766	rs6989	0.866123	0	DS	-0.0913757	2.18003e-07	hsa-miR-186
HLA-DPA1	2950342	rs4604307	rs2301227	0.231788	2.14366e-10	CR	-0.0628336	6.844e-05	hsa-miR-519a
HLA-DPA1	2950342	rs4604307	rs3180554	1	0	CR	-0.17363	4.54454e-25	hsa-miR-522
HLA-DPA1	2950342	rs4604307	rs7905	0.707678	0	CR	-0.109859	1.27208e-07	hsa-miR-191
KLHL24	2655132	rs11917105	rs9856997	1	0	DS	-0.30621	0.00387225	hsa-miR-324-5p
KLHL5	2724198	rs3733279	rs1982009	1	0	CR	-0.33657	9.91999e-08	hsa-miR-500
KLHL5	2724198	rs3733279	rs3733275	1	0	CR	-0.344817	3.03307e-07	hsa-miR-570
KYNU	2508576	rs1050950	rs1050950	1	0	CR	-0.0717727	0.0111785	hsa-miR-432
LSS	3935283	rs8133205	rs9717	0.120591	1.8578e-05	DS	-0.0538199	0.0404801	hsa-miR-378
MLF1IP	2796539	rs12502860	rs3184982	1	0	CR	-0.29355	0.00448061	hsa-miR-18a, hsa-miR-18b
NAA38	3020824	rs10085904	rs1061731	0.892608	0	DS	-0.143841	7.43283e-08	hsa-miR-603
NAA38	3020824	rs10085904	rs11542074	0.782797	0	DS	-0.111838	3.5076e-06	hsa-miR-603
NAA38	3020824	rs10085904	rs12537795	1	0	DS	-0.16302	2.01049e-10	hsa-miR-767-5p
NDST2	3294824	rs7908825	rs13013	1	0	DS	-0.0756011	0.000449928	hsa-miR-324-3p
P2RY11	3850041	rs759920	rs3816556	0.361879	3.9857e-14	DS	-0.25537	0.00627918	hsa-miR-659
PDIK1L	2326294	rs17257113	rs17257120	1	0	CR	-0.532552	7.35009e-13	hsa-miR-591
PDXDC1	3649515	rs2740	rs1121	1	0	CR	-0.127217	5.43094e-06	hsa-miR-550
PITRM1	3274176	rs2388556	rs12678	0.930565	0	CR	-0.130876	5.82661e-07	hsa-miR-432, hsa-miR-768-5p
PPP1R16B	3884882	rs4812334	rs748063	0.246423	4.38195e-10	DS	-0.0357099	0.0321774	hsa-miR-618
RNF169	3382077	rs4483614	rs1583342	0.349794	1.05249e-13	DS	-0.270672	0.000101509	hsa-miR-31
RNF169	3382077	rs4483614	rs2033532	0.349794	1.05249e-13	DS	-0.270672	0.000101509	hsa-miR-512-3p
RNGTT	2963966	rs2756369	rs2756367	1	0	CR	-0.336616	0.00603218	hsa-miR-432, hsa-miR-768-5p
RPS23	2865071	rs226202	rs3738	0.987748	0	DS	-3.91613	2.47224e-09	hsa-miR-190
RTF1	3590455	rs7164211	rs1942	0.174627	1.49871e-07	DS	-0.103936	0.000118511	hsa-miR-223
SNX29	3648600	rs890893	rs1061008	0.302394	4.77252e-12	DS	-0.0463339	0.00476665	hsa-miR-603
SYS1	3886855	rs2664583	rs1046612	0.706279	0	DS	-0.171192	0.00138479	hsa-miR-141, hsa-miR-200a
THEM4	2435350	rs7523082	rs13320	0.971093	0	DS	-0.160535	3.66168e-05	hsa-miR-101
TMEM43	2611799	rs2733532	rs8516	0.230973	1.53152e-09	DS	-0.163853	0.00218797	hsa-miR-641
TRIP10	3818540	rs1049230	rs1049232	1	0	CR	-0.0888587	6.29287e-06	hsa-miR-519e
TRUB1	3265505	rs11197010	rs7071789	0.779575	0	DS	-0.201784	0.00311323	hsa-miR-495
YTHDC1	2772020	rs1715080	rs1715081	0.924658	0	DS	-0.0514072	0.000578856	hsa-miR-550
YTHDC1	2772020	rs1715080	rs2293595	0.924658	0	DS	-0.052682	0.000449928	hsa-miR-106a, hsa-miR-106b, hsa-miR-20a, hsa-miR-20b, hsa-miR-93
ZHX2	3113954	rs6470126	rs7002339	0.520073	0	CR	-0.152771	7.5912e-05	hsa-miR-193b
ZNF862	3031020	rs6977798	rs11544265	0.338304	2.6501e-13	CR	-0.414684	5.72296e-05	hsa-miR-643
