# Supplementary material for: miRNA-Mediated Relationships between Cis-SNP Genotypes and Transcript Intensities in Lymphocyte Cell Lines
Source: PLoS One. 2012 Feb 14;7(2):e31429. doi: 10.1371/journal.pone.0031429 (PMC3279374; doi:10.1371/journal.pone.0031429)
Supplement: Table S3 — The identity and association of miRNA target site SNPs with documented cis SNP markers in the YRI population. (XLS) [file pone.0031429.s003.xls]

## Sheet: table1_yri
Gene	Probeset	SNP1	SNP2	LD (r-square)	LD.p.value	Mutation	TSE	TSE-adj.p	mirRNA
ARID5A	2494577	rs6576973	rs6576973	1	0	DS	-0.186384	9.68727e-13	hsa-miR-377
C13orf18	3512990	rs4942514	rs259727	1	0	DS	-0.111695	0.000300179	hsa-miR-603
C3orf19	2612007	rs9830735	rs11709673	1	0	CR	-0.19429	9.55245e-05	hsa-miR-657
C5orf15	2875930	rs10123	rs10123	1	0	CR	-0.37125	6.20024e-10	hsa-miR-642
CARKD	3501450	rs330563	rs330564	0.43781	1.11022e-16	CR	-0.204577	0.00271075	hsa-miR-335
CCT5	2801555	rs2578645	rs699113	1	0	DS	-0.102171	6.20024e-10	hsa-miR-143
CEACAM21	3834288	rs3745936	rs3745936	1	0	DS	-0.580076	2.67956e-05	hsa-miR-145
CHRAC1	3118459	rs10216653	rs10216653	1	0	DS	-0.121481	3.06063e-06	hsa-miR-328
CYTH1	3772526	rs6728	rs6728	1	0	DS	-0.179926	2.83872e-05	hsa-miR-10a
EP400	3438763	rs1127023	rs11246914	0.649328	0	CR	-0.128344	0.0004099	hsa-miR-106a, hsa-miR-106b, hsa-miR-142-5p, hsa-miR-20a, hsa-miR-20b, hsa-miR-93
EP400	3438763	rs1127023	rs7484529	0.618729	0	CR	-0.134009	0.000702174	hsa-miR-183, hsa-miR-564
FNBP1	3227162	rs1503372	rs3739859	0.855378	0	CR	-0.118115	0.000183299	hsa-miR-214
GBAS	3003179	rs4255090	rs4689	0.337888	3.86469e-13	DS	-0.201744	0.00074247	hsa-miR-24
GOSR2	3724368	rs197922	rs758391	0.531039	0	CR	-0.200298	0.00372835	hsa-miR-23a, hsa-miR-23b
GTPBP5	3892544	rs2184161	rs1054885	0.438336	0	CR	-0.10301	0.0242935	hsa-miR-23a, hsa-miR-23b
GTPBP5	3892544	rs2184161	rs2184161	1	0	CR	-0.236043	3.61287e-09	hsa-miR-324-5p
HEATR1	2462521	rs2794766	rs6989	0.333982	3.75144e-13	DS	-0.0429256	0.0137722	hsa-miR-186
HLA-DPA1	2950342	rs4604307	rs3180554	0.570732	0	CR	-0.205278	8.8768e-12	hsa-miR-522
HLA-DPA1	2950342	rs4604307	rs7905	0.28	2.18223e-11	CR	-0.079	0.00281539	hsa-miR-191
HLA-DQA2	2903273	rs6906021	rs35564723	0.331429	6.45706e-13	CR	-0.376645	0.00829498	hsa-miR-155
INO80C	3804023	rs3786394	rs11659769	1	0	DS	-0.641202	4.27582e-12	hsa-miR-570
ITGB1BP1	2539775	rs4798	rs10593	0.399279	2.9976e-15	CR	-0.0896355	0.0121351	hsa-miR-616
KIAA1609	3702503	rs2241642	rs16973913	0.0685556	0.000997722	DS	-1.01328	0.00271075	hsa-miR-554
KLHL24	2655132	rs11917105	rs9856997	0.926267	0	DS	-0.357341	0.00074247	hsa-miR-324-5p
KLHL5	2724198	rs3733279	rs1982009	0.917667	0	CR	-0.399782	2.14185e-05	hsa-miR-500
KLHL5	2724198	rs3733279	rs3733275	1	0	CR	-0.406472	3.53442e-05	hsa-miR-570
KYNU	2508576	rs1050950	rs1050950	1	0	CR	-0.0786609	5.11828e-05	hsa-miR-432
MDGA1	2952370	rs6938061	rs1738453	0.0819661	0.000293007	DS	-0.227698	0.0407125	hsa-miR-504
MLF1IP	2796539	rs12502860	rs3184982	0.781577	0	CR	-0.230921	0.0106172	hsa-miR-18a, hsa-miR-18b
NAA38	3020824	rs10085904	rs1061731	0.69801	0	DS	-0.0765439	0.000792979	hsa-miR-603
NAA38	3020824	rs10085904	rs12537795	1	0	DS	-0.0983982	1.80802e-06	hsa-miR-767-5p
NDST2	3294824	rs7908825	rs13013	0.971143	0	DS	-0.0548357	0.00513196	hsa-miR-324-3p
PARD6B	3888846	rs6126089	rs1054185	0.238624	6.45157e-10	DS	-0.0788362	0.0160458	hsa-miR-33b
PARM1	2731649	rs7654416	rs1043633	0.218145	3.46513e-09	DS	-0.171109	0.0497581	hsa-miR-485-5p
PARM1	2731649	rs7654416	rs17000150	0.218145	3.46513e-09	DS	-0.195638	0.0184455	hsa-miR-324-3p
PDIK1L	2326294	rs17257113	rs17257120	1	0	CR	-0.546941	4.80547e-07	hsa-miR-591
PDPR	3667104	rs2287980	rs12448586	0.301679	6.87805e-12	CR	-0.440108	0.00513196	hsa-miR-570
PFKP	3232417	rs3736093	rs7673	0.51918	0	CR	-0.0215909	0.0271858	hsa-miR-138
PITRM1	3274176	rs2388556	rs12678	0.674863	0	CR	-0.0523262	0.0411916	hsa-miR-432, hsa-miR-768-5p
PPP1R16B	3884882	rs4812334	rs748063	0.20802	9.86758e-09	DS	-0.0714526	0.0015397	hsa-miR-618
PYGB	3880812	rs6083805	rs7020	1	0	CR	-0.146087	9.55245e-05	hsa-miR-196b, hsa-miR-624
RNF213	3737415	rs7224493	rs8359	0.249163	2.09903e-09	DS	-0.0206093	0.00039546	hsa-miR-768-3p
RNGTT	2963966	rs2756369	rs2756367	0.303128	4.49862e-12	CR	-0.167782	0.00271075	hsa-miR-432, hsa-miR-768-5p
SNX29	3648599	rs2903039	rs3803605	0.491512	0	DS	-0.0201798	0.0381014	hsa-miR-204
SSR1	2940574	rs7746261	rs8955	0.364943	2.15383e-14	DS	-0.0462058	0.0466376	hsa-miR-22
SYNGR1	3945798	rs909685	rs1007337	0.152058	8.11936e-07	CR	-0.188478	0.0343492	hsa-miR-34b
THEM4	2435350	rs7523082	rs13320	1	0	DS	-0.123149	0.0123572	hsa-miR-101
TRIP10	3818540	rs1049230	rs1049232	1	0	CR	-0.0478267	0.0017334	hsa-miR-519e
TRUB1	3265505	rs11197010	rs7071789	1	0	DS	-0.316454	1.26407e-08	hsa-miR-495
VRK3	3868286	rs2304113	rs16981592	0.544616	0	DS	-0.0949491	1.13415e-06	hsa-miR-365
YTHDC1	2772020	rs1715080	rs1715081	1	0	DS	-0.0580179	0.00074247	hsa-miR-550
YTHDC1	2772020	rs1715080	rs2293595	0.945281	0	DS	-0.0610543	0.000452924	hsa-miR-106a, hsa-miR-106b, hsa-miR-20a, hsa-miR-20b, hsa-miR-93
ZHX2	3113954	rs6470126	rs7002339	0.150805	9.00993e-07	CR	-0.110929	0.0118854	hsa-miR-193b
ZNF117	3004842	rs1524821	rs9638214	0.80977	0	CR	-6.80678	7.08647e-07	hsa-miR-381
ZNF117	3004842	rs1524821	rs9638416	0.80977	0	CR	-7.30251	1.41217e-08	hsa-miR-381
ZNF862	3031020	rs6977798	rs11544265	0.114104	1.93052e-05	CR	-0.272686	0.028941	hsa-miR-643
